# Supplementary material for: Physician Feedback Reduces Antibiotic Prescribing for Uncomplicated Upper Respiratory Tract Infection in the Emergency Department
Source: Antibiotics (Basel). 2025 Nov 25;14(12):1196. doi: 10.3390/antibiotics14121196 (PMC12729386; doi:10.3390/antibiotics14121196)
Supplement: Supplementary file 1 [file antibiotics-14-01196-s001.zip]

Archive with 2 entries (2 files):
- Supplementary material- Patient Information leaflet.pdf
- Supplementary materials.docx
